# Supplementary material for: NAP1L1: A Novel Human Colorectal Cancer Biomarker Derived From Animal Models of Apc Inactivation
Source: Front Oncol. 2020 Aug 11;10:1565. doi: 10.3389/fonc.2020.01565 (PMC7431561; doi:10.3389/fonc.2020.01565)
Supplement: Supplementary file 1 [file Table_1.XLSX]

## Sheet: Myc revised
Proteomic identification Name	Accession number	Mean Apc:WT ratio in proteomic analysis	p value (T-test)		DNA microarray Affymetrix Probe ID	APC:WT ratio in microarray analysis	APCMYC:APC ratio in microarray analysis	APCMYC:WT ratio in microarray analysis	p value APC v WT	p value APC/MYC v APC	p value APC/MYC v WT	Comments about probes
Gastrotropin	sp|P51162|FABP6_MOUSE	12.8032	1.52506e-05		1450682_at	No data on the MAXD normalised data
Histone H2B type 1-C/E/G	sp|Q6ZWY9|H2B1C_MOUSE	4.01253	2.33835e-06		1418072_at	0.765322	1.87517	1.43511	0.535513	0.122292	0.354013
Histone H2B type 2-B	sp|Q64525|H2B2B_MOUSE	4.01253			No corresponding probe ID on NetAffx
Histone H2B type 1-H	sp|Q64478|H2B1H_MOUSE	4.01253			No corresponding probe ID on NetAffx
Histone H2B type 1-M	sp|P10854|H2B1M_MOUSE	4.01253			1452540_a_at	0.796421	0.477665	0.380422	0.573706	0.0146341	0.171799	Note probes detects histone H2 family - not specific
Histone H2B type 1-P	sp|Q8CGP2|H2B1P_MOUSE	4.01253			1452540_a_at	0.796421	0.477665	0.380422	0.573706	0.0146341	0.171799	Note probes detects histone H2 family - not specific
					1427762_x_at	0.842097	0.507679	0.427515	0.652095	0.05565	0.185129
Histone H2B type 1-K	sp|Q8CGP1|H2B1K_MOUSE	4.01253			No corresponding probe ID on NetAffx
Histone H2B type 1-B	sp|Q64475|H2B1B_MOUSE	4.01253			No corresponding probe ID on NetAffx
Histone H2B type 1-F/J/L	sp|P10853|H2B1F_MOUSE	4.01253			No corresponding probe ID on NetAffx
Putative RNA-binding protein 3	sp|O89086|RBM3_MOUSE	3.756	0.0273441		1422660_at	1.49526	0.759628	1.13584	0.00899777	0.0625084	0.356658
					1429169_at	1.43438	0.64571	0.926193	0.280258	0.092982	0.825825
Histone H2A.x	sp|P27661|H2AX_MOUSE	3.74573	0.0288881		1416746_at	1.57752	0.284412	0.448664	0.0229637	0.00219659	0.0395059
Histone H2A.J	sp|Q8R1M2|H2AJ_MOUSE	3.74573			1424771_at	1.27514	0.233721	0.298027	0.208244	0.0152543	0.0118749
					1424772_at	1.93446	0.337394	0.652675	0.235261	0.148421	0.0186747
					1440252_at	No data on the MAXD normalised data
Histone H2A type 1-K	sp|Q8CGP7|H2A1K_MOUSE	3.74573			No corresponding probe ID on NetAffx
Histone H2A type 1-H	sp|Q8CGP6|H2A1H_MOUSE	3.74573			No corresponding probe ID on NetAffx
Histone H2A type 1-F	sp|Q8CGP5|H2A1F_MOUSE	3.74573			No corresponding probe ID on NetAffx
Histone H2A type 3	sp|Q8BFU2|H2A3_MOUSE	3.74573			1455712_at	1.02751	1.43576	1.47527	0.949743	0.234649	0.359719
					1435866_s_at	1.18475	0.41533	0.492062	0.41703	0.00369198	0.094854
Histone H2A type 1	sp|P22752|H2A1_MOUSE	3.74573			1438009_at	1.30159	0.116493	0.151626	0.154144	0.000437151	0.0125545	Note probes detects histone H2 family - not specific
Myb-binding protein 1A	sp|Q7TPV4|MBB1A_MOUSE	3.70043	0.00499991		1423430_at	3.41053	0.0434806	0.148292	0.00203478	0.00415518	0.0234144
					1423431_a_at	2.77824	0.228574	0.635034	0.000439348	0.0001807	0.0586508
Nucleophosmin*	sp|Q61937|NPM_MOUSE	3.41454	0.00246614		1432416_a_at	2.20421	0.25403	0.559937	0.0354	0.00254287	0.222318
					1415839_a_at	2.03521	0.569144	1.15833	0.0250929	0.0424956	0.587923
Ubiquitin-like protein ISG15	sp|Q64339|ISG15_MOUSE	3.25167	0.00633133		1431591_s_at	1.98211	0.815954	1.61731	0.0373521	0.623878	0.423208
Histone H4	sp|P62806|H4_MOUSE	3.15877	6.09161e-06		1422948_s_at	0.81988	0.0552513	0.0452995	0.264411	0.0155072	0.0102547
					1424854_at	2.78857	0.382712	1.06722	0.0196381	0.0251668	0.853621
Serum albumin*	sp|P07724|ALBU_MOUSE	3.00984	6.2526e-05		1425260_at	0.462688	48.9519	22.6494	0.149186	0.410161	0.419594
Carbamoyl-phosphate synthase [ammonia], mitochondrial*	sp|Q8C196|CPSM_MOUSE	2.97189	0.00731288		1455540_at	0.92178	1.63651	1.5085	0.301987	0.00666393	0.00871187
Nucleolin*	sp|P09405|NUCL_MOUSE	2.73539	0.00858068		1415771_at	1.80052	0.567343	1.02151	0.0375575	0.00831601	0.919605
					1415773_at	1.93854	0.336703	0.652711	0.044032	0.00306465	0.280303
					1415772_at	4.05218	0.173916	0.704741	0.000991862	0.000412648	0.384463
					1456528_x_at	3.20755	0.216258	0.693658	0.00373021	0.000699128	0.389836
Bcl-2-associated transcription factor 1	sp|Q8K019|BCLF1_MOUSE	2.43654	0.0406979		1428844_a_at	3.0208	0.45247	1.36682	0.00143122	0.00189616	0.216253
					1438089_a_at	3.03187	0.405377	1.22905	0.0150659	0.0159998	0.375568
					1436023_at	1.34718	0.325273	0.4382	0.191336	0.0373366	0.0101854
					1428845_at	2.61166	0.696055	1.81786	0.00231292	0.0663119	0.0610868
					1430581_at	1.4791	0.628696	0.929905	0.41277	0.36678	0.825657
Probable ATP-dependent RNA helicase DDX5*	sp|Q61656|DDX5_MOUSE	2.43178	0.000685867		1438371_x_at	0.789721	2.00075	1.58003	0.0757104	0.0126641	0.0233993
					1454793_x_at	1.00734	2.04425	2.05925	0.889949	0.0201355	0.0151083
					1419653_a_at	0.915545	0.964026	0.88261	0.459183	0.58542	0.345713
					1433810_x_at	0.211519	10.8389	2.29263	0.0154055	0.0502297	0.110993
					1423645_a_at	0.894404	0.547239	0.489453	0.450861	0.00682497	0.0251662
					1433809_at	0.0981024	6.05026	0.593545	0.0133332	0.0137139	0.0642872
Keratin, type I cytoskeletal 18*	sp|P05784|K1C18_MOUSE	2.22645	0.013184		1448169_at	2.46355	1.00082	2.46558	0.000964117	0.996918	0.0766952
Regenerating islet-derived protein 4	sp|Q9D8G5|REG4_MOUSE	2.20598	0.0265238		1418931_at	3.54167	1.21253	4.29439	0.140296	0.557023	9.5129e-05
Prothymosin alpha	sp|P26350|PTMA_MOUSE	2.15376	7.64373e-06		1423455_at	0.997623	0.545734	0.544437	0.986838	0.000653267	0.0604475
DNA topoisomerase 2-alpha	sp|Q01320|TOP2A_MOUSE	2.13379	0.00354203		1454694_a_at	2.00113	0.583438	1.16753	0.0300373	0.00780359	0.555529
					1442454_at	3.43934	0.378255	1.30095	0.0068836	0.00486465	0.395796
					1427724_at	no data on the MAXD normalised data
Histone H1.5*	sp|P43276|H15_MOUSE	2.11315	0.00073951		No corresponding probe ID on NetAffx
Histone H3.2	sp|P84228|H32_MOUSE	2.10841	0.000539064		1460314_s_at	1.6501	0.131077	0.21629	0.0649301	0.00712829	0.0272478	note probes detects histone H3 family - not specific
					1427864_at	1.14158	0.419484	0.478873	0.792084	0.213872	0.327539	note probes detects histone H3 family - not specific
Histone H3.3	sp|P84244|H33_MOUSE	2.10841			1423263_at	0.753309	0.618316	0.465783	0.0155385	0.00182762	0.00158892	note probes detects histone H3 family - not specific
					1423262_a_at	0.785166	0.922875	0.72461	0.0385114	0.137927	0.0179434	note probes detects histone H3 family - not specific
					1434127_a_at	0.689809	1.86037	1.2833	0.0072897	0.0102152	0.0727103	note probes detects histone H3 family - not specific
Histone H3.1	sp|P68433|H31_MOUSE	2.10841			No corresponding probe ID on NetAffx
Protein SET*	sp|Q9EQU5|SET_MOUSE	2.08116	0.0237271		1421819_a_at	2.60043	0.296913	0.772103	0.0128971	0.0123567	0.482629
					1426854_a_at	1.35861	0.686638	0.932874	0.198059	0.0184644	0.77343
					1426853_at	2.39586	0.358117	0.857998	0.0114241	0.0100068	0.650192
40S ribosomal protein S3	sp|P62908|RS3_MOUSE	1.78503	0.0281131		1447563_at	0.0953867	28.868	2.75363	0.00271582	0.221617	0.366956
					1435151_a_at	0.982442	0.818724	0.804349	0.874905	0.197163	0.221865
					1455600_at	3.65497	0.121069	0.442504	0.00149505	0.000487295	0.0399932
Long-chain specific acyl-CoA dehydrogenase, mitochondrial	sp|P51174|ACADL_MOUSE	1.75312	0.000295582		1448987_at	1.21167	1.40036	1.69677	0.44134	0.181667	0.061812
					1448988_at	1.33866	2.60073	3.48148	0.576442	0.0300422	0.0118218
Epiplakin	sp|Q8R0W0|EPIPL_MOUSE	1.75036	0.0127898		1427537_at	1.84659	0.716328	1.32276	0.0150801	0.0134106	0.161284
Stathmin	sp|P54227|STMN1_MOUSE	1.74179	0.00253292		1448113_at	2.49996	0.223696	0.559231	0.213996	0.142838	0.0874083
					1415849_s_at	2.03937	0.517712	1.05581	0.00375874	0.00674612	0.182324
Stathmin-2	sp|P55821|STMN2_MOUSE	1.74179			1423281_at	0.686394	1.79936	1.23507	0.15034	0.0774762	0.364644
					1423280_at	0.460993	2.82454	1.30209	0.301233	0.0122275	0.52656
60S ribosomal protein L23a	sp|P62751|RL23A_MOUSE	1.71942	0.0180498		1438927_x_at	0.440759	17.7474	7.82233	0.0960827	0.10866	0.124588
					1426659_a_at	0.861775	0.573778	0.494467	0.322306	0.0107365	0.0236903
					1426660_x_at	0.950837	0.634579	0.60338	0.665816	0.0214048	0.0331957
					1437975_a_at	1.10904	0.489559	0.54294	0.312536	0.0216247	0.0184403
					1437976_x_at	0.943846	0.683364	0.644991	0.62792	0.0486618	0.0490573
40S ribosomal protein S9	sp|Q6ZWN5|RS9_MOUSE	1.71724	0.0104067		1426958_at	2.55551	0.253046	0.646663	0.0264445	0.0258343	0.320806
Nucleosome assembly protein 1-like 1	sp|P28656|NP1L1_MOUSE	1.69763	0.0126945		1420479_a_at	3.62824	0.213371	0.774162	0.000611517	0.00013756	0.235155
					1437945_x_at	3.66548	0.425462	1.55952	0.000808509	0.00402171	0.174709
					1420476_a_at	6.96824	0.16367	1.14049	4.57043e-05	6.11214e-05	0.635315
					1429227_x_at	4.58489	0.253387	1.16175	0.00156686	0.00848387	0.745933
					1452778_x_at	3.15253	0.316246	0.996974	0.00800497	0.00955085	0.99253
					1420477_at	4.27414	0.338462	1.44664	0.00638755	0.00354502	0.223092
					1420478_at	2.12014	0.384341	0.814857	0.000784013	0.00322178	0.329952
60 kDa heat shock protein, mitochondrial	sp|P63038|CH60_MOUSE	1.66792	0.0287024		1426351_at	1.01099	0.718888	0.72679	0.959541	0.0818751	0.290273
Histone H1.4	sp|P43274|H14_MOUSE	1.62359	0.00571815		1422398_at	No data on the MAXD normalised data
Stress-70 protein, mitochondrial*	sp|P38647|GRP75_MOUSE	1.60044	0.000143253		1453811_at	No data on the MAXD normalised data
					1447728_x_at	0.912672	0.942609	0.860293	0.172147	0.749637	0.429226
					1418504_at	1.27156	0.598197	0.760646	0.227548	0.00672492	0.271057
					1431274_a_at	1.96648	0.0124105	0.0244051	0.181834	0.0563187	0.000974782
					1418503_at	2.05428	0.711507	1.46164	0.00633495	0.0393022	0.0428163
Small ubiquitin-related modifier 3	sp|Q9Z172|SUMO3_MOUSE	1.57493	0.0474716		1439372_at	0.0982187	25.244	2.47943	0.102956	0.000137061	0.035609
Small ubiquitin-related modifier 2	sp|P61957|SUMO2_MOUSE				1422457_s_at	1.30039	1.01439	1.3191	0.00299386	0.816126	0.0352908
					1415782_at	1.16287	0.633124	0.736244	0.041191	0.0420242	0.100461
Ubiquitin-conjugating enzyme E2 N	sp|P61089|UBE2N_MOUSE	1.57402	0.0442229		1422559_at	1.4275	0.60934	0.869832	0.0675917	0.00261902	0.437624
					1435384_at	1.31829	0.426141	0.561778	0.247837	0.0521031	0.0450291
Heterogeneous nuclear ribonucleoprotein A3	sp|Q8BG05|ROA3_MOUSE	1.5712	4.11532e-05		1428262_s_at	1.20401	1.4633	1.76183	0.294181	0.162596	0.0818395
					1452774_at	1.7436	1.45365	2.53457	0.0500578	0.168005	0.0369235
					1452712_at	1.25646	1.42925	1.79579	0.156911	0.170071	0.0809324
NHP2-like protein 1	sp|Q9D0T1|NH2L1_MOUSE	1.5689	0.0105931		1416972_at	1.69717	0.635586	1.0787	0.0193222	0.0215058	0.702204
					1416973_at	2.18316	0.302149	0.659639	0.0208294	0.0138234	0.160966
Cell growth-regulating nucleolar protein	sp|Q08288|LYAR_MOUSE	1.56297	0.0129538		1417511_at	3.14788	0.201775	0.635163	0.00213159	0.00221938	0.244234
Myosin-9*	sp|Q8VDD5|MYH9_MOUSE	1.56207	0.0022751		1420171_s_at	1.09033	1.63877	1.78681	0.323117	0.035735	0.018096
					1417472_at	0.954364	1.08934	1.03963	0.831626	0.396995	0.854726
					1420170_at	1.05933	0.784813	0.831374	0.801046	0.187609	0.5246
					1440708_at	2.44747	0.305378	0.747403	0.0176513	0.0107005	0.433011
					1442336_at	1.37858	1.227	1.69152	0.230242	0.488443	0.168129
Intelectin-1a	sp|O88310|ITL1A_MOUSE	1.53822	0.00131747		1418165_at	0.748382	1.86707	1.39728	0.350721	0.143594	0.292015
Galectin-9	sp|O08573|LEG9_MOUSE	1.52142	0.00224023		1421217_a_at	0.79329	0.773413	0.613541	0.13857	0.283878	0.0719651
Catenin alpha-1*	sp|P26231|CTNA1_MOUSE	1.51732	0.00129675		1448149_at	0.826426	1.3452	1.11171	0.049893	0.164387	0.507383
					1437807_x_at	0.771522	1.9568	1.50972	0.0832046	0.0684423	0.128632
					1436631_at	0.926305	2.1388	1.98118	0.765487	0.0132241	0.0234
					1437275_at	0.760971	0.908463	0.691315	0.764543	0.926455	0.438613
Heterogeneous nuclear ribonucleoprotein D0	sp|Q60668|HNRPD_MOUSE	1.51502	0.013442		1425142_a_at	1.47204	0.799997	1.17762	0.0148682	0.0218183	0.0999068
					1458273_at	No data on the MAXD normalised data
					1457568_at	1.74503	0.754748	1.31706	0.109619	0.144166	0.393985
rRNA 2'-O-methyltransferase fibrillarin	sp|P35550|FBRL_MOUSE	1.48385	0.000640365		1416684_at	1.9575	0.253748	0.496711	0.00149202	0.000168612	0.0159737
					1416685_s_at	2.37164	0.119352	0.283059	0.00274376	0.00198516	0.0249914
Heterogeneous nuclear ribonucleoprotein A/B	sp|Q99020|ROAA_MOUSE	1.44964	0.000120484		1453849_s_at	1.33043	0.470135	0.625483	0.0904005	0.00136999	0.0674668
					1415914_at	1.15522	0.760474	0.878517	0.474628	0.0719409	0.581418
					1455855_x_at	1.08247	0.811891	0.87885	0.496977	0.286667	0.5159
					1448144_at	1.40375	0.541119	0.759594	0.0973047	0.0325145	0.218906
					1426114_at	0.881629	1.5012	1.3235	0.366162	0.133805	0.233743
					1431349_at	4.55307	0.271995	1.23841	0.0221018	0.0195005	0.539543
Heat shock protein 75 kDa, mitochondrial	sp|Q9CQN1|TRAP1_MOUSE	1.44364	0.0123068		1416170_at	1.09154	0.280807	0.306513	0.627801	0.000103996	0.0440608
S-adenosylmethionine synthase isoform type-2	sp|Q3THS6|METK2_MOUSE	1.44101	0.00543287		1423667_at	1.71751	0.817968	1.40487	0.0769812	0.323821	0.0741661
					1438976_x_at	2.09237	0.846873	1.77197	0.0563797	0.478809	0.111866
					1439386_x_at	2.15032	1.36158	2.92783	0.0506432	0.0946287	0.00679048
					1456702_x_at	2.42392	0.792845	1.92179	0.131286	0.518792	0.147953
					1433576_at	2.3633	0.837469	1.97919	0.0563882	0.558048	0.171745
					1438386_x_at	1.8181	0.973136	1.76926	0.0520019	0.878672	0.0358901
					1438630_x_at	2.2616	0.71362	1.61393	0.040314	0.128009	0.0731114
Eukaryotic initiation factor 4A-I	sp|P60843|IF4A1_MOUSE	1.43145	0.00756206		1427058_at	1.07416	0.316292	0.339748	0.639805	0.000259933	0.029606
					1430980_a_at	1.03757	0.338428	0.351143	0.738028	0.00097791	0.00687843
					1434985_a_at	1.25044	0.682471	0.853391	0.172449	0.0213567	0.371568
Importin subunit beta-1	sp|P70168|IMB1_MOUSE	1.4304	0.00908715		1434357_a_at	1.94107	0.120696	0.234279	0.10251	0.036383	0.0195874
					1416925_at	2.02411	0.719018	1.45537	0.00663507	0.0280976	0.0708123
					1451967_x_at	2.40031	0.387964	0.931233	0.0284744	0.0154932	0.854905
					1448526_at	1.81006	0.488984	0.885092	0.019295	0.0143133	0.183884
Far upstream element-binding protein 1	sp|Q91WJ8|FUBP1_MOUSE	1.38537	0.00479523		1433482_a_at	1.60771	0.407049	0.654419	0.013546	0.00168892	0.0649661
					1433640_at	2.19886	0.653287	1.43649	0.0154138	0.0480088	0.0231424
					1437544_at	2.01079	0.421901	0.848354	0.0754512	0.043164	0.679941
					1437543_at	2.38125	0.762851	1.81653	0.0144196	0.171595	0.0866321
					1442109_at	3.61105	0.963167	3.47804	0.00520749	0.746151	0.000691835
Prohibitin	sp|P67778|PHB_MOUSE	1.37454	0.0328266		1417053_at	1.89698	0.176625	0.335053	0.0108049	0.00058136	0.0199243
					1448563_at	3.0833	0.203208	0.626551	0.00026551	0.000858726	0.169025
Hemoglobin subunit alpha	sp|P01942|HBA_MOUSE	1.34664	0.0264444		1417714_x_at	0.526987	0.00757041	0.00398951	0.694849	0.41104	0.41273
Protein S100-A11	sp|P50543|S10AB_MOUSE	1.33865	0.0195426		1460351_at	1.59353	1.29198	2.05881	0.0194818	0.313913	0.0852756
Caspase-6	sp|O08738|CASP6_MOUSE	1.33701	0.0192519		1415995_at	0.660649	1.25493	0.829066	0.0652245	0.28455	0.263818
					1458715_at	1.79464	0.568085	1.01951	0.230699	0.12382	0.970858
Cellular nucleic acid-binding protein	sp|P53996|CNBP_MOUSE	1.33678	8.76085e-05		1437850_a_at	1.46078	1.35627	1.98121	0.0224123	0.0108318	0.000160719
					1416244_a_at	1.45193	1.26312	1.83396	0.0787053	0.231594	0.0444328
D-beta-hydroxybutyrate dehydrogenase, mitochondrial	sp|Q80XN0|BDH_MOUSE	1.32968	0.0152982		1452257_at	1.10541	0.301562	0.333351	0.0674709	0.000718743	0.000520024
					1426959_at	1.15117	0.44285	0.509795	0.592603	0.0357822	0.165689
Basic leucine zipper and W2 domain-containing protein 1	sp|Q9CQC6|BZW1_MOUSE	1.31971	0.00738989		1450846_at	1.05795	0.202229	0.213949	0.776078	0.0289245	0.0186138
					1450845_a_at	1.07433	1.10711	1.1894	0.65465	0.290959	0.309386
					1423040_at	1.38834	0.398548	0.55332	0.0783226	0.0161752	0.0532641
					1423041_a_at	1.20332	0.510252	0.613996	0.140756	0.00585148	0.0203754
					1423039_a_at	1.22321	0.77694	0.95036	0.211277	0.0483588	0.732799
60S ribosomal protein L6	sp|P47911|RL6_MOUSE	1.31758	0.00371342		1416546_a_at	0.985188	0.544387	0.536323	0.867421	0.00713969	0.00715417
60S ribosomal protein L18	sp|P35980|RL18_MOUSE	1.29784	0.0371085		1456447_at	2.42309	0.267454	0.648066	0.0628809	0.0329793	0.114674
					1450372_a_at	1.00824	0.298999	0.301464	0.93047	0.00879316	0.00490219
					1437005_a_at	0.877134	0.505069	0.443013	0.28635	0.0293374	0.0130495
					1436699_x_at	1.54123	0.298046	0.459357	0.0141154	0.00220102	0.000718923
NADH-ubiquinone oxidoreductase 75 kDa subunit, mitochondrial	sp|Q91VD9|NDUS1_MOUSE	1.29545	0.00983243		1425143_a_at	0.833155	1.10018	0.916623	0.0887465	0.413951	0.358472
T-complex protein 1 subunit delta	sp|P80315|TCPD_MOUSE	1.29051	0.0149609		1456572_x_at	0.289138	9.78896	2.83036	0.0213239	0.00254023	0.000629358
Acidic leucine-rich nuclear phosphoprotein 32 family member B	sp|Q9EST5|AN32B_MOUSE	1.28636	0.0346492		1417082_at	2.07375	0.695885	1.44309	0.0039178	0.0250482	0.0513322
Hemoglobin subunit beta-1	sp|P02088|HBB1_MOUSE	1.28192	0.00817306		1417184_s_at	1.091	0.326836	0.356577	0.884635	0.231367	0.236025
Hemoglobin subunit beta-2	sp|P02089|HBB2_MOUSE	1.28192	0.00817306		1417184_s_at	1.091	0.326836	0.356577	0.884635	0.231367	0.236025
Plasminogen activator inhibitor 1 RNA-binding protein	sp|Q9CY58|PAIRB_MOUSE	1.27516	0.0338077		1418564_s_at	2.0816	0.883237	1.83854	0.00780413	0.36498	0.0347325
					1437280_s_at	1.74516	1.1493	2.00571	0.0218681	0.378624	0.032099
					1440195_at	1.23029	0.512179	0.630127	0.064903	0.00173246	0.0168514
					1418563_at	1.36122	0.891375	1.21336	0.107825	0.355378	0.30435
					1418565_at	1.52269	0.417287	0.635399	0.117013	0.0460473	0.0484345
					1441501_at	2.16807	0.492882	1.0686	0.0230445	0.0317428	0.800415
					1441751_at	1.10519	0.990466	1.09465	0.564712	0.950488	0.643982
Enhancer of rudimentary homolog	sp|P84089|ERH_MOUSE	1.27068	0.0298934		1430536_a_at	1.4895	0.41743	0.621762	0.0567549	0.0220682	0.0133477
Histidine triad nucleotide-binding protein 1	sp|P70349|HINT1_MOUSE	1.26964	0.0450891		1424018_at	0.924656	0.710408	0.656883	0.144459	0.0691105	0.0476626
					1424017_a_at	1.00867	1.3415	1.35313	0.921644	0.245382	0.238287
26S proteasome non-ATPase regulatory subunit 6	sp|Q99JI4|PSMD6_MOUSE	1.25959	0.000568319		1423697_at	1.40118	0.508979	0.713172	0.119381	0.0101679	0.198058
					1423696_a_at	1.28398	0.677605	0.870034	0.135475	0.00939141	0.389228
Heat shock protein HSP 90-beta	sp|P11499|HS90B_MOUSE	1.25093	0.388327		1416365_at	1.42072	0.104807	0.148902	0.0690596	5.89602e-05	0.0123655
					1416364_at	1.23883	0.448271	0.555332	0.182316	0.010201	0.0545541
60S ribosomal protein L36	sp|P47964|RL36_MOUSE	1.25035	5.48537e-05		1416520_x_at	1.76621	0.290527	0.513132	0.00379839	0.000434455	0.00659863
					1416519_at	1.18734	0.494654	0.587322	0.100746	0.00272461	0.00694323
Catenin beta-1	sp|Q02248|CTNB1_MOUSE	1.24676	0.314872		1430533_a_at	1.01961	0.492961	0.502626	0.915922	0.0572946	0.0497012
					1450008_a_at	0.798682	0.73168	0.584379	0.077092	0.0625205	0.0107065
					1420811_a_at	0.738211	1.83551	1.35499	0.0094861	0.0397851	0.101462
Apolipoprotein A-I	sp|Q00623|APOA1_MOUSE	1.24509	0.0181003		1438840_x_at	0.459904	1.09359	0.502945	0.0065761	0.814837	0.0649511
					1455201_x_at	0.43766	1.24932	0.546776	0.0120831	0.618708	0.110723
					1419232_a_at	0.380702	1.37561	0.523699	0.00341985	0.570418	0.144199
					1419233_x_at	0.458641	1.1937	0.547479	0.0165128	0.722898	0.150806
High mobility group protein B1	sp|P63158|HMGB1_MOUSE	1.24435	0.00964359		1448235_s_at	1.90105	0.346121	0.657993	0.00775599	0.00498122	0.0866176
					1439463_x_at	1.60794	0.348156	0.559812	0.0531118	0.0180438	0.0972026
					1435324_x_at	1.20195	0.65783	0.790677	0.294514	0.0203519	0.290668
					1425048_a_at	1.34879	0.709473	0.956929	0.13072	0.0346307	0.81119
					1416176_at	1.5311	1.36062	2.08324	0.000578501	0.0812726	0.0208107
Aldehyde dehydrogenase X, mitochondrial	sp|Q9CZS1|AL1B1_MOUSE	1.24073	0.00966362		1451260_at	0.681378	0.318907	0.217296	0.221205	0.0124503	0.036886
60S ribosomal protein L35	sp|Q6ZWV7|RL35_MOUSE	1.23227	0.0305239		1416243_a_at	1.12949	0.339834	0.383839	0.255018	0.00354808	0.00805624
					1454856_x_at	0.964837	0.425021	0.410076	0.751	0.00148022	0.00930841
					1434231_x_at	1.17985	0.552909	0.652349	0.210844	0.0548852	0.124221
					1455950_x_at	1.07939	0.641689	0.692634	0.56215	0.062864	0.127443
					1436840_x_at	1.23167	0.556029	0.684841	0.187782	0.00756234	0.107308
					1454833_at	0.933967	2.15986	2.01724	0.848605	0.0304832	0.0578503
Eukaryotic translation initiation factor 4 gamma 1	sp|Q6NZJ6|IF4G1_MOUSE	1.23028	0.0389736		1427037_at	1.47478	0.0301784	0.0445065	0.212983	0.0324336	0.0211387
					1438686_at	1.12683	0.144377	0.162689	0.554345	0.0318668	0.00389288
					1427036_a_at	0.741518	0.68653	0.509074	0.0300091	0.211509	0.0464085
Fatty acid synthase	sp|P19096|FAS_MOUSE	1.21403	0.00353868		1423828_at	2.22212	0.167546	0.372307	0.0182393	0.00612633	0.0336436
40S ribosomal protein S10	sp|P63325|RS10_MOUSE	1.21068	3.52637e-05		1416719_a_at	0.923164	0.409058	0.377627	0.514708	0.00522089	0.00802036
					1434854_a_at	1.14021	0.47635	0.54314	0.187768	0.00756782	0.00655686
					1439374_x_at	3.97099	0.118036	0.468719	0.0115033	0.00247712	0.294745
					1436384_at	6.51531	0.331875	2.16227	0.063584	0.089984	0.351864
					1438723_a_at	0.810901	0.723946	0.587049	0.0953855	0.0570958	0.0126441
					1456497_x_at	0.887041	0.6087	0.539942	0.298268	0.0176021	0.0120826
Splicing factor 3B subunit 3	sp|Q921M3|SF3B3_MOUSE	1.20415	0.00985214		1415985_at	1.57788	0.268906	0.424301	0.297476	0.00691268	0.299793
					1430075_at	1.77662	0.549075	0.975498	0.0307076	0.021413	0.84364
